# Supplementary material for: Qifu Decoction Alleviates Lipopolysaccharide-Induced Myocardial Dysfunction by Inhibiting TLR4/NF-κB/NLRP3 Inflammatory Pathway and Activating PPARα/CPT Pathway
Source: Pharmaceuticals (Basel). 2025 Jul 25;18(8):1109. doi: 10.3390/ph18081109 (PMC12389671; doi:10.3390/ph18081109)
Supplement: Supplementary file 1 [file pharmaceuticals-18-01109-s001.zip]

Archive with 1 entries (1 files):
- pharmaceuticals-3741033-supplementary.pdf
